# Supplementary material for: A review of reported network degree and recruitment characteristics in respondent driven sampling implications for applied researchers and methodologists
Source: PLoS One. 2021 Apr 15;16(4):e0249074. doi: 10.1371/journal.pone.0249074 (PMC8049306; doi:10.1371/journal.pone.0249074)
Supplement: S1 Data — (XLSX) [file pone.0249074.s001.xlsx]

## Sheet: DataRequestTable
Article & Sample ID(s)	Target Population Description	Contact Name	Contact Email
Burton 2019 (s53)	African, Caribbean and Black Youth	Dr. Maticka-Tyndale	maticka@uwindsor.ca
Cucciare 2019 (s22)	Rural stimulant users	Dr. Han	HanXiaotong@uams.edu
Dickson-Gomez 2019 (s18)	Crack users	Dr. Tarima	starima@mcw.edu
Kitching 2019 (s52)	Indigenous people	Dr. Smylie	janet.smylie@utoronto.ca
Lachowsky 2019 (s1-s3)	Men who have sex with men	Dr. Bacani	nbacani@cfenet.ubc.ca
Meyer 2019 (s45-s47)	Migrant workers	Dr. Meyer	sm3992@cumc.columbia.edu
Morozova 2019 (s37-s38)	Injection drug users	Dr. Morozova	olga.morozova@yale.edu
Okiria 2019 (s42-s43)	Female sex workers	Dr. Hakim	hxv8@cdc.gov
Otiashvili 2019 (s19)	Injection drug users	Dr. Kirtadze	irma@altgeorgia.ge
Raymond 2019 (s48-s50)	Transgender women	Dr. Raymond	hfisher.raymond@rutgers.edu
Samkange-Zeeb 2019 (s51)	General Population	Dr. Samkange-Zeeb	samkange@leibniz-bips.de
Solomon 2019 (s4-s15,s20-s35)	Men who have sex with men and injection drug users	Dr. McFall	amcfall2@jhu.edu
Stoicescu 2018 (s36)	Women Who Inject Drugs	Dr. Stoicescu	claudia.stoicescu@gmail.com
Weikum 2019 (s16-s17,s39-s41)	Men who have sex with men/ transgender women and female sex workers	Dr. Hakim	hxv8@cdc.gov
Weinmann 2019 (s44)	Syrian immigrants	Dr. Weinmann	Tobias.Weinmann@med.uni-muenchen.de
